# Supplementary material for: Eutrophication overrides warming as a stressor for a temperate African seagrass (Zostera capensis)
Source: PLoS One. 2019 Apr 11;14(4):e0215129. doi: 10.1371/journal.pone.0215129 (PMC6459588; doi:10.1371/journal.pone.0215129)
Supplement: S1 Table — (XLSX) [file pone.0215129.s001.xlsx]

## Sheet: Sheet1
S1 Table. Supplementary file with data set used for analysis
Temperature	Nutrient	Aquarium #	No.shoots	No.leaves	Leaf.length	Leaf.width	Growth.rate	Root.biomass	Leaf.biomass	Epiphyte.biomass	FvFm	Yield	Leaves N	Roots N	Leaves C	Roots C	C:N leaves	C:N roots	Leaves P	Root P
T0	N0	2	15.8333	3.16667	20.6167	1.56667	0.248333	0.812667	0.388	0.126167	0.758667	0.744	2.71	1.06	38.1	24.73	14.04	23.25	0.2991	0.181
T0	N0	13	15.5	3	19.4167	1.63333	0.178333	0.556833	0.3525	0.075	0.767167	0.819167	3.14	1.14	36.56	25.16	11.65	22.16	0.2963	0.1448
T0	N0	27	12.8333	2.5	18.95	1.55	0.28	0.67	0.287333	0.1025	0.744833	0.812167	2.62	0.95	32.84	21.83	12.55	23.04
T0	N1	12	10.8333	2	11.9333	1.26667	0.138333	0.957667	0.217	0.2395	0.727667	0.636667	3.18	0.95	33.5	17.47	10.53	18.45	0.3857	0.2002
T0	N1	14	9	2.16667	13.9333	1.23333	0.358333	0.753333	0.268333	0.230167	0.695833	0.756167	3.03	0.96	32.55	18.91	10.75	19.72	0.3709	0.2007
T0	N1	19	5.66667	1.83333	14.9333	1.11667	0.128333	0.604333	0.1395	0.149	0.717667	0.698333	4.69	0.92	29.93	18.07	6.38	19.57
T0	N2	9	11.8333	2.33333	16.7167	1.43333	0.121667	0.8325	0.3075	0.111	0.788167	0.6805	3.15	1.05	35.8	18.15	11.38	17.27	0.409	0.2018
T0	N2	10	11.3333	2	15.2667	1.26667	0.138333	0.689833	0.277167	0.228167	0.594	0.7455	3.14	1.07	34.28	21.5	10.93	20.01	0.3773	0.2193
T0	N2	16	9.16667	2.5	15.0667	1.41667	0.175	0.6465	0.168333	0.1985	0.683833	0.7915	3.72	0.99	33.74	21.05	9.07	21.33
T1	N0	7	9.66667	3	20.15	1.53333	0.223333	0.581667	0.323833	0.0568333	0.669	0.826	2.75	1	36.9	22.48	13.43	22.52	0.301	0.1728
T1	N0	17	13.1667	2.83333	20.1167	1.45	0.26	0.701333	0.233	0.117667	0.522333	0.83	3.08	1.13	38.53	24.57	12.5	21.71	0.3041	0.1793
T1	N0	18	15.1667	3	21.8667	1.58333	0.33	0.804	0.366667	0.138333	0.644167	0.7245	2.92	0.93	37	25.8	12.69	27.64
T1	N1	4	6.5	2	9.86667	1.36667	0.138333	0.642833	0.270667	0.128	0.799333	0.666	3.16	0.89	32.38	17.97	10.24	20.11	0.3695	0.2004
T1	N1	6	10	2.33333	10.4833	1.48333	0.123333	0.706667	0.1055	0.115667	0.761	0.7075	2.56	1.05	25.85	20.57	10.09	19.59	0.3483	0.1963
T1	N1	21	7.16667	1.33333	9.91667	0.95	0.103333	0.588667	0.111667	0.171333	0.762	0.7515	3.9	1.08	32.24	22.61	8.26	20.99
T1	N2	3	6.5	1.83333	12.0333	1.18333	0.141667	0.562667	0.0843333	0.116667	0.697667	0.671333	3.03	0.75	31.88	13.93	10.51	18.59	0.4739	0.2432
T1	N2	20	5.5	1.83333	9.93333	1.43333	0.16	0.426667	0.0763333	0.153333	0.8	0.688333	2.78	0.92	29.46	19.23	10.59	20.94	0.3948	0.2112
T1	N2	25	6.5	1.83333	9.1	1.13333	0.13	0.794667	0.155167	0.237167	0.779833	0.736333	2.46	1.04	28.53	24.99	11.59	24.12
T2	N0	1	11	3.33333	23.3167	1.56667	0.203333	0.6525	0.442167	0.268333	0.697	0.727833	2.6	0.82	33.34	16.65	12.81	20.34	0.2805	0.1754
T2	N0	15	10.3333	2.66667	21.2333	1.66667	0.275	0.777333	0.526167	0.378	0.662333	0.8145	2.57	1.09	33.34	21.76	12.97	19.91	0.3113	0.2184
T2	N0	23	8.16667	2.83333	17.85	1.58333	0.311667	1.04833	0.3665	0.2895	0.728333	0.756167	2.6	1.04	36.11	20.94	13.88	20.2
T2	N1	5	8.5	2	12.5167	1.15	0.145	0.885167	0.171833	0.441167	0.588333	0.734833	1.18	0.51	11.18	8.42	9.49	16.43	0.3916	0.1478
T2	N1	8	6.33333	2	10.5833	1.18333	0.095	1.23967	0.295333	0.386167	0.7465	0.613333	2.68	0.56	29.09	10.31	10.84	18.35	0.4296	0.2125
T2	N1	24	4.33333	1.33333	8.75	1.31667	0.106667	0.562333	0.204833	0.4295	0.608667	0.679333	2.3	0.96	24.97	20.67	10.86	21.6
T2	N2	11	4.33333	1.66667	10.8333	1.15	0.11	0.941667	0.210833	0.334	0.705167	0.6165	2.19	0.91	22.5	13.94	10.28	15.4	0.4088	0.2379
T2	N2	22	4.5	1.33333	11.1833	1.4	0.111667	0.905667	0.0988333	0.290333	0.402667	0.532333	4.26	0.92	21.9	19.67	5.14	21.46	0.4239	0.1869
T2	N2	26	6.16667	1.5	12.35	1.1	0.121667	0.731167	0.172167	0.359333	0.748333	0.41	2.74	0.78	34.83	21.42	12.72	27.29
